# Supplementary material for: A Conserved Tryptophan in the Envelope Cytoplasmic Tail Regulates HIV-1 Assembly and Spread
Source: Viruses. 2022 Jan 12;14(1):129. doi: 10.3390/v14010129 (PMC8778169; doi:10.3390/v14010129)
Supplement: Supplementary file 1 [file viruses-14-00129-s001.zip]

Archive with 1 entries (1 files):
- viruses-1544457-supplementary.pdf
